# Supplementary material for: Distinct evolutionary trajectories of primary high-grade serous ovarian cancers revealed through spatial mutational profiling
Source: J Pathol. 2013 Aug 6;231(1):21–34. doi: 10.1002/path.4230 (PMC3864404; doi:10.1002/path.4230)
Supplement: Supplementary file 15 — Table S2. Omnibus table of validated somatic SNVs and indels. [file path0231-0021-sd15.xls]

## Sheet: TableS1
case.id	median exonic coverage	standard deviation of exonic coverage
Case1a	48.9234	49.8221
Case1b	38.4804	27.588
Case1c	62.422	57.4266
Case1d	42.2075	27.9553
Case1n	35.6472	21.9766
Case2a	49.8395	41.4914
Case2b	50.7813	40.7649
Case2c	33.6298	22.9102
Case2d	48.2601	32.9578
Case2n	47.0948	30.9278
Case3a	153.472	110.534
Case3b	99.1109	60.6697
Case3c	95.2692	39.4458
Case3n	92.6774	55.8243
Case4a	84.8214	61.4546
Case4n	96.8196	51.9228
Case5a	80.6923	45.5988
Case5b	85.6	45.7829
Case5c	75.2588	44.2423
Case5f	72.6827	38.2659
Case5g	94.54	60.7773
Case5n	98.4234	56.2075
Case6a	53.5777	25.101
Case6b	66.5281	51.9109
Case6n	59.9511	42.3495
