# Supplementary material for: Distinct evolutionary trajectories of primary high-grade serous ovarian cancers revealed through spatial mutational profiling
Source: J Pathol. 2013 Aug 6;231(1):21–34. doi: 10.1002/path.4230 (PMC3864404; doi:10.1002/path.4230)
Supplement: Supplementary file 17 — Table S4. Copy number segments for intratumour samples of six cases. [file path0231-0021-sd17.xls]

## Sheet: TableS3
	a	b	c	d	e	f	g	h	i	j	number of common mutations	number of unique mutations
Case1	61(80.3)	58(76.3)	55(72.4)	73(96.1)	NA(NA)	NA(NA)	NA(NA)	NA(NA)	NA(NA)	NA(NA)	51(67.1)	76(100)
Case2	35(64.8)	36(66.7)	40(74.1)	39(72.2)	NA(NA)	NA(NA)	NA(NA)	NA(NA)	NA(NA)	NA(NA)	30(55.6)	54(100)
Case3	30(96.8)	21(67.7)	21(67.7)	NA(NA)	NA(NA)	NA(NA)	NA(NA)	NA(NA)	NA(NA)	NA(NA)	20(64.5)	31(100)
Case4	56(86.2)	61(93.8)	60(92.3)	60(92.3)	61(93.8)	18(27.7)	18(27.7)	17(26.2)	17(26.2)	17(26.2)	13(20)	65(100)
Case5	49(35.8)	66(48.2)	102(74.5)	33(24.1)	45(32.8)	57(41.6)	32(23.4)	44(32.1)	NA(NA)	NA(NA)	14(10.2)	137(100)
Case6	34(97.1)	33(94.3)	NA(NA)	NA(NA)	NA(NA)	NA(NA)	NA(NA)	NA(NA)	NA(NA)	NA(NA)	32(91.4)	35(100)
Case4	56(87.5)	61(95.3)	60(93.8)	60(93.8)	61(95.3)	NA(NA)	NA(NA)	NA(NA)	NA(NA)	NA(NA)	52(81.2)	64(100)
Case4	NA(NA)	NA(NA)	NA(NA)	NA(NA)	NA(NA)	18(100)	18(100)	17(94.4)	17(94.4)	NA(NA)	17(94.4)	18(100)
Case5	NA(NA)	66(52.8)	102(81.6)	33(26.4)	45(36)	NA(NA)	NA(NA)	NA(NA)	NA(NA)	NA(NA)	22(17.6)	125(100)
